# Supplementary material for: Suppression of the HOS1 Gene Affects the Level of ROS Depending on Light and Cold
Source: Life (Basel). 2023 Feb 14;13(2):524. doi: 10.3390/life13020524 (PMC9960889; doi:10.3390/life13020524)
Supplement: Supplementary file 1 [file life-13-00524-s001.zip]

Archive with 1 entries (1 files):
- life-2120433-supplementary.pdf
